# Supplementary material for: Kaposi’s Sarcoma-Associated Herpesvirus ORF50 Protein Represses Cellular MDM2 Expression via Suppressing the Sp1- and p53-Mediated Transactivation
Source: Int J Mol Sci. 2022 Aug 4;23(15):8673. doi: 10.3390/ijms23158673 (PMC9369062; doi:10.3390/ijms23158673)
Supplement: Supplementary file 1 [file ijms-23-08673-s001.zip]

Archive with 1 entries (1 files):
- ijms-1792399-supplementary.pdf
